# Supplementary material for: Analysis of Pathogenic Bacterial and Yeast Biofilms Using the Combination of Synchrotron ATR-FTIR Microspectroscopy and Chemometric Approaches
Source: Molecules. 2021 Jun 25;26(13):3890. doi: 10.3390/molecules26133890 (PMC8271424; doi:10.3390/molecules26133890)
Supplement: Supplementary file 1 [file molecules-26-03890-s001.zip]

Archive with 1 entries (1 files):
- molecules-1253231-supplementary.pdf
